# Supplementary material for: N6-methyladenosine (m6A) dysregulation contributes to network excitability in temporal lobe epilepsy
Source: JCI Insight. 2025 Jul 22;10(14):e188612. doi: 10.1172/jci.insight.188612 (PMC12288969; doi:10.1172/jci.insight.188612)
Supplement: Supporting data values [file jciinsight-10-188612-s069.xlsx]

## Sheet: Fig 1B
m6A relative quantification on total RNA
PBS 24h	KA 24h	PBS 2weeks	KA 2weeks
0.041927	0.044312	0.02762	0.036066
0.045802	0.031495	0.037457	0.040537
0.031495	0.026627	0.0462	0.030601

## Sheet: Fig 1C
m6A relative quantification on mRNA
PBS 24h	KA 24h	PBS 2w	KA 2w
0.435152	0.100459	0.153663	0.139895
0.253952	0.065273	0.137345	0.074792
0.141084	0.196838	0.070712	0.134455

## Sheet: Fig 1G
Western blot value Fig1G
METTL3
RATIO GAPDH					RATIO Control				STAT
Time	TC2	TC3	TC4	Average	Ratio TC2 on control	Ratio TC3 on control	Ratio TC4 on control	Average	ttest compare to control
Control	0.536009	0.155326	0.851872	0.514403	1	1	1	1
8h	0.596883	0.240037	0.895138	0.577353	1.11357	1.54537	1.05079	1.23658	0.101355
24h	0.647903	0.238883	0.936849	0.607878	1.20875	1.53794	1.09975	1.28215	0.049422
2weeks	0.525184	0.0903354	0.60693	0.407483	0.979803	0.581584	0.712465	0.757951	0.053886
METTL14
RATIO GAPDH					RATIO Control				STAT
Time	TC2	TC3	TC4	Average	Ratio TC2 on control	Ratio TC3 on control	Ratio TC4 on control	Average	ttest compare to control
Control	0.468952	0.573642	1.33585	0.792813	1	1	1	1
8h	0.431383	0.589947	0.370105	0.463811	0.919887	1.02842	0.277056	0.741789	0.166298
24h	0.642872	0.868942	0.958419	0.823411	1.37087	1.51478	0.717462	1.20104	0.229271
2weeks	1.62609	0.84466	0.964353	1.14503	3.46749	1.47245	0.721905	1.88728	0.169862
YTHDF1
RATIO GAPDH					RATIO Control				STAT
Time	TC4	TC5	TC6	Average	Ratio TC4 on control	Ratio TC5 on control	Ratio TC6 on control	Average	ttest compare to control
Control	0.00490984	1.27854	0.699547	0.661	1	1	1	1
8h	0.011566	2.55618	0.64807	1.07194	2.35567	1.99929	0.926414	1.76046	0.0756788
24h	0.0420176	2.27768	0.840016	1.05324	8.55783	1.78146	1.2008	3.8467	0.147231
2weeks	0.0309872	1.20235	1.23057	0.821301	6.31125	0.940406	1.75909	3.00358	0.148298

## Sheet: Fig 1H
Western blot value Fig1G
YTHDF2
RATIO GAPDH					RATIO Control				STAT
Time	TC2	TC3	TC4	Average	Ratio TC2 on control	Ratio TC3 on control	Ratio TC4 on control	Average	ttest compare to control
Control	0.120881	0.253235	0.242994	0.205703	1	1	1	1
8h	0.296905	0.921826	0.38619	0.534974	2.45617	3.6402	1.5893	2.56189	0.029164
24h	0.195406	0.797781	0.35209	0.448426	1.61651	3.15036	1.44897	2.07195	0.0593972
2weeks	0.25636	0.834039	0.388487	0.492962	2.12075	3.29354	1.59875	2.33768	0.027921
FTO
RATIO GAPDH					RATIO Control				STAT
Time	TC2	TC3	TC4	Average	Ratio TC2 on control	Ratio TC3 on control	Ratio TC4 on control	Average	ttest compare to control
Control	0.749009	1.1528	0.733066	0.87829	1	1	1	1
8h	0.993419	0.974059	0.678268	0.881915	1.32631	0.844954	0.925249	1.03217	0.419748
24h	1.3171	0.971753	0.540584	0.943145	1.75845	0.842954	0.737429	1.11295	0.372554
2weeks	1.30012	0.772499	0.887005	0.98654	1.73578	0.67011	1.20999	1.2053	0.270547
ALKBH5
RATIO GAPDH					RATIO Control				STAT
Time	TC4	TC5	TC6	Average	Ratio TC4 on control	Ratio TC5 on control	Ratio TC6 on control	Average	ttest compare to control
Control	0.11398	0.405322	0.168589	0.229297	1	1	1	1
8h	0.203954	0.271212	0.169334	0.214833	1.78939	0.669127	1.00442	1.15431	0.333109
24h	0.274777	0.0705738	0.191689	0.179014	2.41076	0.174118	1.13702	1.24063	0.364554
2weeks	0.189493	0.187656	0.1323	0.169816	1.66252	0.462981	0.784745	0.970081	0.468746

## Sheet: Fig 2A
Ctrl	NS TLE	Scl TLE
1.27543	1.4887	0.2748
2.84467	10.1841	3.4047
5.18137	4.0104	18.8147
1.31617	3.51693	8.91107
17.0873	2.82463	7.384
20.4783	1.25027	2.0821
2.06393	0.6731	0.979967
3.24287
2.8451
10.9312

## Sheet: Fig 2B
Ctrl	TLE
1.27543	1.4887
2.84467	10.1841
5.18137	4.0104
1.31617	3.51693
17.0873	2.82463
20.4783	1.25027
2.06393	0.6731
3.24287	0.2748
2.8451	3.4047
10.9312	18.8147
	8.91107
	7.384
	2.0821
	0.979967

## Sheet: Fig 2C
																														NORMALISED TO S3	n=11
																											AC_1578	1.06478		1.53596	1.53596
																	NORMALISED TO S3 (HP_0131)	n=11									AC_5986	1.28356		1.85155	1.85155
													AC_1578	0.0312301			0.114374	0.114374									AC_4645	0.81796		1.17992	1.17992	Sample Type	WTAP Levels	Standard Deviation	Standard Error
		Original combined values		Normalised to S3 values	n11								AC_5986	0.0569105			0.208423	0.208423									AC_4287	1.03071		1.48681	1.48681	Epilepsy	1.5295	1.24567	0.375583
	AC_1578	0.127888		0.151865	0.151865								AC_4645	3.43527			12.581	12.581	Sample Type	Mettl14 Levels	Standard Deviation	Standard Error					AC_6056	1.1286		1.62802	1.62802	Non-Epilepsy Control	0.823064	0.788171	0.227525
	AC_5986	0.100754		0.119644	0.119644								AC_4287	1.45457			5.32708	5.32708	Epilepsy	2.69193	2.84381	0.857441					AC_3611	1.3013		1.87715	1.87715
	AC_4645	0.37154		0.441197	0.441197	Sample Type	Mettl3 Levels	Standard Deviation	Standard Error				AC_6056	0.601683			2.20354	2.20354	Non-Epilepsy Control	1.86246	3.54399	1.02306					C1 (5337)	0.0380973		0.0605021	0.0605021
	AC_4287	0.531546		0.631202	0.631202	Epilepsy	1.12546	0.47125	0.142087				AC_3611	0.0330741			0.121127	0.121127									C2 (5751)	0.0243547		0.0386775	0.0386775
	AC_6056	0.16367		0.194355	0.194355	Non-Epilepsy Control	0.267141	0.174695	0.0504302				C1 (5337)	0.0886415			0.239997	0.239997									C3 (5646)	0.0528676		0.0839587	0.0839587
	AC_3611	0.412113		0.489378	0.489378								C2 (5751)	0.0748862			0.202754	0.202754									C4 (329)	0.0350631		0.0556834	0.0556834
	C1 (5337)	0.065288		0.0877734	0.0877734								C3 (5646)	0.247479			0.670051	0.670051									C5 (5644)	0.0388084		0.0616313	0.0616313
	C2 (5751)	0.095552		0.12846	0.12846								C4 (329)	0.116163			0.314513	0.314513									C7 (5917)	0.010643		0.0169021	0.0169021
	C3 (5646)	0.204963		0.275552	0.275552								C5 (5644)	0.123041			0.333134	0.333134									Epi_122	1.01033		1.45742	1.45742
	C4 (329)	0.30961		0.416241	0.416241								C7 (5917)	0.0124177			0.0336208	0.0336208									Epi_125	1.05601		1.52331	1.52331
	C5 (5644)	0.137728		0.185162	0.185162								Epi_122	0.604809			2.21499	2.21499									Epi_128	0.617689		0.891024	0.891024
	C7 (5917)	0.0631189		0.0848572	0.0848572								Epi_125	1.25833			4.60838	4.60838									Epi_129	0.944535		1.36251	1.36251
	Epi_122	0.674112		0.800496	0.800496								Epi_128	2.93591			10.7522	10.7522									Epi_131	0.693234		1
	Epi_125	0.939363		1.11548	1.11548								Epi_129	0.725306			2.65628	2.65628									Epi_134	1.17737		1.69837	1.69837
	Epi_128	1.26608		1.50345	1.50345								Epi_131	0.273053			1										NS1 (093)	0.338517		0.537597	0.537597
	Epi_129	0.941407		1.1179	1.1179								Epi_134	0.343812			1.25914	1.25914									S1 (046)	0.912592		1.44928	1.44928
	Epi_131	0.842118		1									NS1 (093)	1.38159			3.74065	3.74065									NS3 (0116)	0.66417		1.05476	1.05476
	Epi_134	0.579585		0.688248	0.688248								S1 (046)	0.503271			1.36261	1.36261									S3 (0131)	0.629686		1	1
	NS1 (093)	0.44865		0.603167	0.603167								NS3 (0116)	0.253819			0.687216	0.687216									NS4 (0159)	3.33253		5.29237	5.29237
	S1 (046)	0.443008		0.595582	0.595582								S3 (0131)	0.369344			1	1									S4 (0132)	0.351287		0.557876	0.557876
	NS3 (0116)	1.35509		1.82179	1.82179								NS4 (0159)	0.175393			0.474876	0.474876
	S3 (0131)	0.743824		1	1								S4 (0132)	0.315779			0.854972	0.854972
	NS4 (0159)	0.772311		1.0383	1.0383
	S4 (0132)	1.5588		2.09565	2.09565

## Sheet: Fig 2D
				NORMALISED TO S3 (HP_0131)										AC_1578	0.481498		1
	AC_1578	1.06478		1.53596										AC_5986	0.682398		1.41724
	AC_5986	1.28356		1.85155										AC_4645	0.303142		0.629581			Sample Type	YTHDF1 Levels	Standard Deviation	Standard Error
	AC_4645	0.81796		1.17992		Sample Type	YTHDF2 Levels	Standard Deviation	Standard Error					AC_4287	0.879998		1.82763			Epilepsy	6.20871	9.6343	3.04663
	AC_4287	1.03071		1.48681		Epilepsy	1.28345	0.514652	0.155174					AC_6056	0.806851		1.67571			Non-Epilepsy Control	1.32552	0.603237	0.201079
	AC_6056	1.1286		1.62802		Non-Epilepsy Control	1.40591	0.520921	0.150377					AC_3611	0.718863		1.49297
	AC_3611	1.3013		1.87715										AC_1578	0.0357648		1
	C1 (5337)	0.57524		0.396181										AC_5977	0.0895982		2.5052
	C2 (5751)	1.49735		1.03126										AC_5466	0.0177368		0.495929
	C3 (5646)	2.95562		2.0356										AC_5644	0.031667		0.885422
	C4 (329)	2.47524		1.70475										Epi_122	0.334602		0.694918
	C5 (5644)	2.49882		1.721										Epi_125	1.11464		2.31495
	C7 (5917)	0.613699		0.422668										Epi_128	0.355897		0.739146
	Epi_122	1.01033		1.45742										Epi_129	0.131532		0.273173
	Epi_125	1.05601		1.52331										Epi_131	0.199205		0.41372
	Epi_128	0.617689		0.891024										Epi_134	0.408307		0.847994
	Epi_129	0.944535		1.36251										Epi_49	0.212032		5.92851
	Epi_131	0.693234		1										Epi_66	0.0902397		2.52314
	Epi_134	1.17737		1.69837										Epi_158	0.617015		17.252
	NS1 (093)	0.450655		0.310376										Epi_K3	1.11227		31.0995
	S1 (046)	2.30091		1.58469
	NS3 (0116)	3.43069		2.36279
	S3 (0131)	1.45196		1
	NS4 (0159)	1.47855		1.01831
	S4 (0132)	1.32007		0.909163

## Sheet: Fig 2E
	AC_1578	1.31672		1.25775	1.25775											NORMALISED TO S3 (HP_0131)	n=11
	AC_5986	1.04015		0.993569	0.993569								AC_1578	0.0162573		0.0447799	0.0447799
	AC_4645	1.04223		0.995558	0.995558	Sample Type	FTO Levels	Standard Deviation	Standard Error				AC_5986	0.107506		0.296119	0.296119
	AC_4287	0.943627		0.901367	0.901367	Epilepsy	1.487	0.850882	0.256551				AC_4645	0.0880952		0.242654	0.242654	Sample Type	ALKBH5 Levels	Standard Deviation	Standard Error
	AC_6056	1.05717		1.00982	1.00982	Non-Epilepsy Control	0.584709	0.459396	0.132616				AC_4287	0.3022		0.832396	0.832396	Epilepsy	1.15778	1.22456	0.36922
	AC_3611	1.07786		1.02959	1.02959								AC_6056	0.194313		0.535225	0.535225	Non-Epilepsy Control	0.20171	0.239625	0.0691737
	C1 (5337)	0.0340319		0.0934677	0.0934677								AC_3611	0.0664511		0.183036	0.183036
	C2 (5751)	0.111583		0.306458	0.306458								C1 (5337)	0.0257555		0.0605059	0.0605059
	C3 (5646)	0.087304		0.239778	0.239778								C2 (5751)	0.0091199		0.0214249	0.0214249
	C4 (329)	0.00714008		0.01961	0.01961								C3 (5646)	0.0167827		0.0394267	0.0394267
	C5 (5644)	0.0535441		0.147057	0.147057								C4 (329)	0.0123495		0.0290121	0.0290121
	C7 (5917)	0.0081886		0.0224898	0.0224898								C5 (5644)	0.0320235		0.0752311	0.0752311
	Epi_122	0.952734		0.910066	0.910066								C7 (5917)	0.025844		0.060714	0.060714
	Epi_125	0.822732		0.785886	0.785886								Epi_122	0.381393		1.05053	1.05053
	Epi_128	0.778856		0.743975	0.743975								Epi_125	0.252519		0.695553	0.695553
	Epi_129	0.859682		0.821181	0.821181								Epi_128	0.315111		0.867958	0.867958
	Epi_131	1.04688		1									Epi_129	1.81066		4.98738	4.98738
	Epi_134	1.1641		1.11197	1.11197								Epi_131	0.363049		1
	NS1 (093)	0.861224		2.36533	2.36533								Epi_134	0.204817		0.564159	0.564159
	S1 (046)	0.667765		1.834	1.834								NS1 (093)	0.299605		0.703845	0.703845
	NS3 (0116)	0.555876		1.5267	1.5267								S1 (046)	0.244471		0.574322	0.574322
	S3 (0131)	0.364103		1	1								NS3 (0116)	0.409472		0.96195	0.96195
	NS4 (0159)	1.34467		3.6931	3.6931								S3 (0131)	0.425669		1	1
	S4 (0132)	0.569736		1.56476	1.56476								NS4 (0159)	1.32056		3.10231	0.474876
													S4 (0132)	0.557405		1.30948	0.854972

## Sheet: Fig 4D
Mier1			Serpin			Dido1			OI3Kr1			Atp2B3			Atf7ip
PBS	KA		PBS	KA		PBS	KA		PBS	KA		PBS	KA		PBS	KA
0.34	1.23		0.24	0.65		2.47	2.88		1.82	1.61		1.17	0.84		0.61	0.22
0.43	1.52		0.39	0.48		2.14	3.21		1.52	1.22		1.11	0.93		0.7	0.54
0.3	1.4		0.35	0.58		1.74	3.87		1.61	1.12		1.13	0.77		0.58	0.36
0.39	1.5		0.55	0.71		1.25	1.64		1.56	1.14		1.15	0.61		0.9	0.17
0.41			0.41	0.49		2	2.7		1.58	1.27		1.89	0.79		0.23	0.3

[truncated: 11 more sheets: Fig 4E, Fig 8F, Fig8J, Fig8K, Fig 9C, Fig 9E, Fig 9F, Fig 9H, Fig 9I, SFig 7B, SFig 7C]
